# Supplementary material for: High-quality haploid genomes corroborate 29 chromosomes and highly conserved synteny of genes in Hyles hawkmoths (Lepidoptera: Sphingidae)
Source: BMC Genomics. 2023 Aug 7;24:443. doi: 10.1186/s12864-023-09506-y (PMC10405479; doi:10.1186/s12864-023-09506-y)
Supplement: Supplementary file 2 — Additional file 2: Table S1. Chromosome proportion values of the B. mori – H. vespertilio alignment. Chr. = chromosome. [file 12864_2023_9506_MOESM2_ESM.xlsx]

## Sheet: B.mori-H.vespertilio, overview
Table S1: Chromosome proportion values of the B. mori – H. vespertilio alignment. Chr. = chromosome
see footnotes below
B. mori Chr. number	H. vespertilio scaffold name in browser	H. vespertilio Chr. number	Size_Scaffold_bp	Covered_bp_+ Strand	Covered_bp_- Strand	Covered_Percent_+ Strand	Covered_Percent_- Strand
BmChr1=Z	ScWp86a_195_HRSCAF_280	HvChr1=Z	37218282	1464935	614206	39.3606	16.5028
BmChr2	ScWp86a_159_HRSCAF_226	HvChr2*	24553818	232649	579630	9.47506	23.6065
BmChr3	ScWp86a_257_HRSCAF_395	HvChr3	20065449	1654422	104359	82.4513	5.20093
BmChr4	ScWp86a_21_HRSCAF_27	HvChr4	25450663	2762738	116396	108.553	4.5734
BmChr5	ScWp86a_119_HRSCAF_165	HvChr5	26040716	2394165	155646	91.9393	5.97702
BmChr6	ScWp86a_136_HRSCAF_194	HvChr6	22136964	71513	2105290	3.23048	95.1029
BmChr7	ScWp86a_95_HRSCAF_134	HvChr7	17182831	86324	1189479	5.02385	69.2249
BmChr8	ScWp86a_214_HRSCAF_310	HvChr8	21873547	1574895	240751	72	11.0065
BmChr9	ScWp86a_232_HRSCAF_355	HvChr9	24188505	846027	1059825	34.9764	43.8152
BmChr10	ScWp86a_42_HRSCAF_61	HvChr10	24738224	2519564	93010	101.849	3.75977
BmChr11	ScWp86a_178_HRSCAF_255	HvChr11	22098622	448319	1375457	20.2872	62.2418
BmChr11	ScWp86a_81_HRSCAF_111	HvChr26**	9224630	250919	209708	27.201	22.7335
BmChr12	ScWp86a_182_HRSCAF_262	HvChr12	26852441	1761037	445752	65.582	16.6001
BmChr13	ScWp86a_68_HRSCAF_94	HvChr13	24145169	2221774	169158	92.0173	7.00587
BmChr14	ScWp86a_111_HRSCAF_155	HvChr14	20079434	1145616	302390	57.0542	15.0597
BmChr15	ScWp86a_62_HRSCAF_86	HvChr15	26014704	2310274	64326	88.8065	2.47268
BmChr16	ScWp86a_55_HRSCAF_78	HvChr16	18679767	968430	578610	51.8438	30.9752
BmChr17	ScWp86a_210_HRSCAF_302	HvChr17	24352497	1036202	845952	42.5501	34.7378
BmChr18	ScWp86a_1_HRSCAF_1	HvChr18	20909093	301901	1416976	14.4387	67.7684
BmChr19	ScWp86a_207_HRSCAF_299	HvChr19	20353207	1233621	262243	60.6106	12.8846
BmChr20	ScWp86a_378_HRSCAF_523	HvChr20	16497537	849980	203398	51.5216	12.329
BmChr21	ScWp86a_162_HRSCAF_230	HvChr21	21114400	1558842	145698	73.8284	6.90041
BmChr22	ScWp86a_157_HRSCAF_223	HvChr22#	33800776	581054	1577117	17.1906	46.6592
BmChr23	ScWp86a_137_HRSCAF_195	HvChr29§	9587504	211587	242279	22.069	25.2703
BmChr23	ScWp86a_31_HRSCAF_41	HvChr23	22933977	1844578	119239	80.4299	5.19923
BmChr24	ScWp86a_140_HRSCAF_198	HvChr28#	15210209	122085	128788	8.02652	8.46721
BmChr24	ScWp86a_157_HRSCAF_223	HvChr22#	33800776	221217	392101	6.54473	11.6004
BmChr24	ScWp86a_166_HRSCAF_234	HvChr24	11894873	576861	92658	48.4966	7.78974
BmChr25	ScWp86a_7_HRSCAF_7	HvChr25	19247757	1319540	390330	68.5555	20.2792
BmChr26	ScWp86a_159_HRSCAF_226	HvChr2*	24553818	336123	543382	13.6892	22.1302
BmChr27	ScWp86a_289_HRSCAF_430	HvChr27	14304875	825781	179094	57.7272	12.5198
BmChr28	ScWp86a_140_HRSCAF_198	HvChr28#	15210209	347116	435564	22.8213	28.6363
		* also contains parts of BmChr26
		** also contains parts of BmChr11
		§ also contains parts of BmChr23
		# also contains part of BmChr24

## Sheet: Raw data
B. mori Chr. number	H. vespertilio scaffold name in browser	Size_Scaffold_bp	Covered_bp_+ Strand	Covered_bp_- Strand	Covered_Percent_+ Strand	Covered_Percent_- Strand
BmChr4	ScWp86a_21_HRSCAF_27	25450663	2762738	116396	108.553	4.5734
BmChr10	ScWp86a_42_HRSCAF_61	24738224	2519564	93010	101.849	3.75977
BmChr13	ScWp86a_68_HRSCAF_94	24145169	2221774	169158	92.0173	7.00587
BmChr6	ScWp86a_136_HRSCAF_194	22136964	71513	2105290	3.23048	95.1029
BmChr5	ScWp86a_119_HRSCAF_165	26040716	2394165	155646	91.9393	5.97702
BmChr15	ScWp86a_62_HRSCAF_86	26014704	2310274	64326	88.8065	2.47268
BmChr25	ScWp86a_7_HRSCAF_7	19247757	1319540	390330	68.5555	20.2792
BmChr3	ScWp86a_257_HRSCAF_395	20065449	1654422	104359	82.4513	5.20093
BmChr23	ScWp86a_31_HRSCAF_41	22933977	1844578	119239	80.4299	5.19923
BmChr8	ScWp86a_214_HRSCAF_310	21873547	1574895	240751	72	11.0065
BmChr16	ScWp86a_55_HRSCAF_78	18679767	968430	578610	51.8438	30.9752
BmChr11	ScWp86a_178_HRSCAF_255	22098622	448319	1375457	20.2872	62.2418
BmChr18	ScWp86a_1_HRSCAF_1	20909093	301901	1416976	14.4387	67.7684
BmChr12	ScWp86a_182_HRSCAF_262	26852441	1761037	445752	65.582	16.6001
BmChr21	ScWp86a_162_HRSCAF_230	21114400	1558842	145698	73.8284	6.90041
BmChr9	ScWp86a_232_HRSCAF_355	24188505	846027	1059825	34.9764	43.8152
BmChr17	ScWp86a_210_HRSCAF_302	24352497	1036202	845952	42.5501	34.7378
BmChr7	ScWp86a_95_HRSCAF_134	17182831	86324	1189479	5.02385	69.2249
BmChr19	ScWp86a_207_HRSCAF_299	20353207	1233621	262243	60.6106	12.8846
BmChr14	ScWp86a_111_HRSCAF_155	20079434	1145616	302390	57.0542	15.0597
BmChr27	ScWp86a_289_HRSCAF_430	14304875	825781	179094	57.7272	12.5198
BmChr20	ScWp86a_378_HRSCAF_523	16497537	849980	203398	51.5216	12.329
BmChr22	ScWp86a_157_HRSCAF_223	33800776	581054	1577117	17.1906	46.6592
BmChr24	ScWp86a_166_HRSCAF_234	11894873	576861	92658	48.4966	7.78974
BmChr1	ScWp86a_195_HRSCAF_280	37218282	1464935	614206	39.3606	16.5028
BmChr28	ScWp86a_140_HRSCAF_198	15210209	347116	435564	22.8213	28.6363
BmChr11	ScWp86a_81_HRSCAF_111	9224630	250919	209708	27.201	22.7335
BmChr23	ScWp86a_137_HRSCAF_195	9587504	211587	242279	22.069	25.2703
BmChr26	ScWp86a_159_HRSCAF_226	24553818	336123	543382	13.6892	22.1302
BmChr2	ScWp86a_159_HRSCAF_226	24553818	232649	579630	9.47506	23.6065
BmChr24	ScWp86a_157_HRSCAF_223	33800776	221217	392101	6.54473	11.6004
BmChr24	ScWp86a_140_HRSCAF_198	15210209	122085	128788	8.02652	8.46721
BmChr24	ScWp86a_111_HRSCAF_155	20079434	91128	76555	4.53837	3.81261
BmChr14	ScWp86a_378_HRSCAF_523	16497537	95902	30973	5.81311	1.87743
BmChr13	ScWp86a_81_HRSCAF_111	9224630	23697	17899	2.56888	1.94035
BmChr11	ScWp86a_111_HRSCAF_155	20079434	30163	48503	1.50218	2.41556
BmChr24	ScWp86a_378_HRSCAF_523	16497537	29847	33186	1.80918	2.01157
BmChr1	ScWp86a_111_HRSCAF_155	20079434	36156	39182	1.80065	1.95135
BmChr16	ScWp86a_111_HRSCAF_155	20079434	46716	27580	2.32656	1.37354
BmChr20	ScWp86a_111_HRSCAF_155	20079434	40613	28446	2.02262	1.41667
BmChr14	ScWp86a_140_HRSCAF_198	15210209	17554	31017	1.15409	2.03922
BmChr24	ScWp86a_207_HRSCAF_299	20353207	38752	25184	1.90398	1.23735
BmChr15	ScWp86a_111_HRSCAF_155	20079434	35962	22740	1.79099	1.1325
BmChr23	ScWp86a_378_HRSCAF_523	16497537	19653	28077	1.19127	1.70189
BmChr14	ScWp86a_195_HRSCAF_280	37218282	61848	44555	1.66176	1.19713
BmChr21	ScWp86a_111_HRSCAF_155	20079434	22882	30582	1.13957	1.52305
BmChr12	ScWp86a_111_HRSCAF_155	20079434	32381	20707	1.61265	1.03125
BmChr22	ScWp86a_111_HRSCAF_155	20079434	21889	30760	1.09012	1.53192
BmChr7	ScWp86a_111_HRSCAF_155	20079434	36664	14534	1.82595	0.723825
BmChr5	ScWp86a_378_HRSCAF_523	16497537	26942	14043	1.63309	0.851218
BmChr14	ScWp86a_289_HRSCAF_430	14304875	13628	21230	0.952682	1.48411
BmChr24	ScWp86a_31_HRSCAF_41	22933977	25311	29968	1.10365	1.30671
BmChr24	ScWp86a_195_HRSCAF_280	37218282	38525	51031	1.03511	1.37113
BmChr14	ScWp86a_81_HRSCAF_111	9224630	19199	2995	2.08128	0.324674
BmChr16	ScWp86a_182_HRSCAF_262	26852441	29032	35377	1.08117	1.31746
BmChr14	ScWp86a_21_HRSCAF_27	25450663	34406	26162	1.35187	1.02795
BmChr14	ScWp86a_62_HRSCAF_86	26014704	14367	45995	0.552265	1.76804
BmChr11	ScWp86a_137_HRSCAF_195	9587504	16514	5716	1.72245	0.596193
BmChr10	ScWp86a_111_HRSCAF_155	20079434	30698	15603	1.52883	0.777064
BmChr11	ScWp86a_378_HRSCAF_523	16497537	21239	16456	1.2874	0.997482
BmChr14	ScWp86a_166_HRSCAF_234	11894873	17873	9046	1.50258	0.760496
BmChr21	ScWp86a_81_HRSCAF_111	9224630	7116	13723	0.771413	1.48765
BmChr16	ScWp86a_378_HRSCAF_523	16497537	18528	17761	1.12308	1.07658
BmChr23	ScWp86a_210_HRSCAF_302	24352497	27887	25589	1.14514	1.05078
BmChr8	ScWp86a_137_HRSCAF_195	9587504	5501	15464	0.573768	1.61293
BmChr24	ScWp86a_68_HRSCAF_94	24145169	25165	27029	1.04224	1.11944
BmChr24	ScWp86a_21_HRSCAF_27	25450663	32199	21925	1.26515	0.861471
BmChr11	ScWp86a_62_HRSCAF_86	26014704	45668	9096	1.75547	0.349648
BmChr16	ScWp86a_1_HRSCAF_1	20909093	14109	28569	0.674778	1.36634
BmChr23	ScWp86a_81_HRSCAF_111	9224630	16621	2056	1.80181	0.222882
BmChr17	ScWp86a_111_HRSCAF_155	20079434	15463	24901	0.770091	1.24012
BmChr12	ScWp86a_166_HRSCAF_234	11894873	18951	4933	1.59321	0.414716
BmChr1	ScWp86a_378_HRSCAF_523	16497537	21541	11510	1.30571	0.69768
BmChr16	ScWp86a_157_HRSCAF_223	33800776	43584	23941	1.28944	0.708297
BmChr24	ScWp86a_136_HRSCAF_194	22136964	20924	23132	0.945206	1.04495
BmChr19	ScWp86a_111_HRSCAF_155	20079434	18158	21511	0.904308	1.0713
BmChr6	ScWp86a_137_HRSCAF_195	9587504	13817	4927	1.44115	0.513898
BmChr6	ScWp86a_378_HRSCAF_523	16497537	15089	16913	0.914621	1.02518
BmChr17	ScWp86a_378_HRSCAF_523	16497537	5741	25857	0.347991	1.56732
BmChr21	ScWp86a_137_HRSCAF_195	9587504	11492	6859	1.19864	0.71541
BmChr14	ScWp86a_157_HRSCAF_223	33800776	25872	38590	0.765426	1.14169
BmChr16	ScWp86a_95_HRSCAF_134	17182831	18256	14408	1.06246	0.838511
BmChr13	ScWp86a_111_HRSCAF_155	20079434	20776	16832	1.03469	0.838271
BmChr19	ScWp86a_378_HRSCAF_523	16497537	15595	15303	0.945293	0.927593
BmChr4	ScWp86a_214_HRSCAF_310	21873547	25207	15715	1.1524	0.718448
BmChr8	ScWp86a_378_HRSCAF_523	16497537	22069	8682	1.33771	0.52626
BmChr24	ScWp86a_119_HRSCAF_165	26040716	34737	13753	1.33395	0.528134
BmChr23	ScWp86a_162_HRSCAF_230	21114400	10496	28226	0.497102	1.33681
BmChr16	ScWp86a_62_HRSCAF_86	26014704	8495	38878	0.326546	1.49446
BmChr24	ScWp86a_42_HRSCAF_61	24738224	12190	32452	0.49276	1.31182
BmChr11	ScWp86a_119_HRSCAF_165	26040716	25784	20994	0.990142	0.806199
BmChr23	ScWp86a_42_HRSCAF_61	24738224	29535	14886	1.1939	0.601741
BmChr14	ScWp86a_31_HRSCAF_41	22933977	28892	12111	1.25979	0.528081
BmChr18	ScWp86a_210_HRSCAF_302	24352497	34360	9124	1.41094	0.374664
BmChr6	ScWp86a_62_HRSCAF_86	26014704	25487	20852	0.979715	0.801547
BmChr23	ScWp86a_232_HRSCAF_355	24188505	3969	39093	0.164086	1.61618
BmChr16	ScWp86a_162_HRSCAF_230	21114400	22565	14736	1.0687	0.697912
BmChr16	ScWp86a_195_HRSCAF_280	37218282	44713	20812	1.20137	0.559188
BmChr23	ScWp86a_159_HRSCAF_226	24553818	21210	21751	0.863817	0.88585
BmChr9	ScWp86a_111_HRSCAF_155	20079434	11342	23724	0.564857	1.18151
BmChr15	ScWp86a_378_HRSCAF_523	16497537	8407	20248	0.509591	1.22733
BmChr11	ScWp86a_166_HRSCAF_234	11894873	6728	13821	0.565622	1.16193
BmChr18	ScWp86a_378_HRSCAF_523	16497537	4896	23542	0.296772	1.427
BmChr23	ScWp86a_140_HRSCAF_198	15210209	6400	19782	0.42077	1.30057
BmChr24	ScWp86a_55_HRSCAF_78	18679767	25867	6272	1.38476	0.335764
BmChr23	ScWp86a_157_HRSCAF_223	33800776	41380	16466	1.22423	0.487149
BmChr21	ScWp86a_166_HRSCAF_234	11894873	7880	12371	0.66247	1.04003
BmChr1	ScWp86a_140_HRSCAF_198	15210209	15047	10823	0.98927	0.711562
BmChr23	ScWp86a_1_HRSCAF_1	20909093	15169	20381	0.725474	0.974743
BmChr11	ScWp86a_207_HRSCAF_299	20353207	23443	10820	1.15181	0.531612
BmChr16	ScWp86a_136_HRSCAF_194	22136964	22951	14056	1.03677	0.634956
BmChr14	ScWp86a_162_HRSCAF_230	21114400	20729	14473	0.981747	0.685456
BmChr11	ScWp86a_55_HRSCAF_78	18679767	18041	13073	0.965804	0.699848
BmChr24	ScWp86a_182_HRSCAF_262	26852441	10631	33495	0.395904	1.24737
BmChr23	ScWp86a_214_HRSCAF_310	21873547	13135	22730	0.600497	1.03915
BmChr24	ScWp86a_62_HRSCAF_86	26014704	26238	15956	1.00858	0.613345
BmChr14	ScWp86a_7_HRSCAF_7	19247757	20492	10601	1.06464	0.550765
BmChr1	ScWp86a_137_HRSCAF_195	9587504	14328	1078	1.49445	0.112438
BmChr14	ScWp86a_210_HRSCAF_302	24352497	19942	19183	0.818889	0.787722
BmChr26	ScWp86a_111_HRSCAF_155	20079434	23036	9216	1.14724	0.458977
BmChr14	ScWp86a_119_HRSCAF_165	26040716	23437	18355	0.900014	0.704858
BmChr20	ScWp86a_195_HRSCAF_280	37218282	26123	33312	0.701886	0.895044
BmChr1	ScWp86a_210_HRSCAF_302	24352497	26441	11892	1.08576	0.488328
BmChr14	ScWp86a_182_HRSCAF_262	26852441	22948	19095	0.854596	0.711109
BmChr5	ScWp86a_289_HRSCAF_430	14304875	10349	12028	0.72346	0.840832
BmChr23	ScWp86a_257_HRSCAF_395	20065449	15791	15454	0.786975	0.77018
BmChr14	ScWp86a_42_HRSCAF_61	24738224	23403	14899	0.946026	0.602266
BmChr8	ScWp86a_81_HRSCAF_111	9224630	6387	7830	0.692385	0.848815
BmChr22	ScWp86a_159_HRSCAF_226	24553818	5825	31805	0.237234	1.29532
BmChr23	ScWp86a_111_HRSCAF_155	20079434	12859	17370	0.640406	0.865064
BmChr23	ScWp86a_119_HRSCAF_165	26040716	17581	21553	0.675135	0.827665
BmChr15	ScWp86a_7_HRSCAF_7	19247757	12751	16126	0.662467	0.837812
BmChr11	ScWp86a_210_HRSCAF_302	24352497	20496	15989	0.841639	0.656565
BmChr24	ScWp86a_210_HRSCAF_302	24352497	16460	19794	0.675906	0.812812
BmChr11	ScWp86a_162_HRSCAF_230	21114400	17482	13880	0.827966	0.657371
BmChr24	ScWp86a_137_HRSCAF_195	9587504	4484	9729	0.467692	1.01476
BmChr8	ScWp86a_157_HRSCAF_223	33800776	19040	30508	0.563301	0.902583
BmChr14	ScWp86a_55_HRSCAF_78	18679767	19126	7976	1.02389	0.426986
BmChr20	ScWp86a_232_HRSCAF_355	24188505	19259	15592	0.796205	0.644604
BmChr3	ScWp86a_111_HRSCAF_155	20079434	18850	10073	0.938771	0.501658
BmChr15	ScWp86a_162_HRSCAF_230	21114400	19932	10330	0.944	0.48924
BmChr24	ScWp86a_81_HRSCAF_111	9224630	6583	6588	0.713633	0.714175
BmChr4	ScWp86a_111_HRSCAF_155	20079434	12668	15767	0.630894	0.785231
BmChr20	ScWp86a_210_HRSCAF_302	24352497	20513	13934	0.842337	0.57218
BmChr23	ScWp86a_195_HRSCAF_280	37218282	25795	26744	0.693073	0.718572
BmChr7	ScWp86a_378_HRSCAF_523	16497537	7582	15652	0.459584	0.948748
BmChr23	ScWp86a_21_HRSCAF_27	25450663	24127	11364	0.947991	0.446511
BmChr27	ScWp86a_81_HRSCAF_111	9224630	9568	3261	1.03722	0.35351
BmChr15	ScWp86a_159_HRSCAF_226	24553818	16396	17732	0.667758	0.722169
BmChr5	ScWp86a_182_HRSCAF_262	26852441	18789	18118	0.699713	0.674725
BmChr13	ScWp86a_137_HRSCAF_195	9587504	402	12690	0.0419296	1.3236
BmChr13	ScWp86a_195_HRSCAF_280	37218282	19478	31312	0.523345	0.841307
BmChr13	ScWp86a_378_HRSCAF_523	16497537	8979	13353	0.544263	0.809394
BmChr1	ScWp86a_1_HRSCAF_1	20909093	12563	15542	0.600839	0.743313
BmChr14	ScWp86a_257_HRSCAF_395	20065449	18516	8321	0.92278	0.414693
BmChr11	ScWp86a_21_HRSCAF_27	25450663	15989	17980	0.628235	0.706465
BmChr23	ScWp86a_62_HRSCAF_86	26014704	19377	15272	0.744848	0.587053
BmChr5	ScWp86a_111_HRSCAF_155	20079434	18583	8124	0.925474	0.404593
BmChr5	ScWp86a_210_HRSCAF_302	24352497	19038	13303	0.781768	0.546268
BmChr23	ScWp86a_178_HRSCAF_255	22098622	16655	12666	0.753667	0.573158
BmChr24	ScWp86a_159_HRSCAF_226	24553818	18020	14443	0.733898	0.588218
BmChr7	ScWp86a_137_HRSCAF_195	9587504	12101	557	1.26216	0.0580965
BmChr15	ScWp86a_210_HRSCAF_302	24352497	19124	13011	0.785299	0.534278
BmChr25	ScWp86a_111_HRSCAF_155	20079434	6034	20431	0.300506	1.01751
BmChr8	ScWp86a_182_HRSCAF_262	26852441	13425	21830	0.499955	0.812961
BmChr11	ScWp86a_159_HRSCAF_226	24553818	13116	19026	0.534174	0.774869
BmChr5	ScWp86a_257_HRSCAF_395	20065449	12645	13597	0.630188	0.677632
BmChr1	ScWp86a_21_HRSCAF_27	25450663	23231	10031	0.912786	0.394135
BmChr15	ScWp86a_68_HRSCAF_94	24145169	18231	12827	0.755058	0.531245
BmChr6	ScWp86a_195_HRSCAF_280	37218282	14500	33207	0.389593	0.892223
BmChr21	ScWp86a_195_HRSCAF_280	37218282	13796	33794	0.370678	0.907995
BmChr24	ScWp86a_257_HRSCAF_395	20065449	16113	9522	0.803022	0.474547
BmChr12	ScWp86a_378_HRSCAF_523	16497537	1121	19949	0.0679495	1.20921
BmChr4	ScWp86a_207_HRSCAF_299	20353207	12762	13109	0.627026	0.644075
BmChr4	ScWp86a_81_HRSCAF_111	9224630	7561	4140	0.819653	0.448798
BmChr3	ScWp86a_31_HRSCAF_41	22933977	15932	13148	0.69469	0.573298
BmChr14	ScWp86a_178_HRSCAF_255	22098622	17907	10005	0.810322	0.452743
BmChr24	ScWp86a_289_HRSCAF_430	14304875	9938	8120	0.694728	0.567639
BmChr5	ScWp86a_178_HRSCAF_255	22098622	15358	12492	0.694975	0.565284
BmChr23	ScWp86a_166_HRSCAF_234	11894873	10776	4185	0.905937	0.351832
BmChr18	ScWp86a_7_HRSCAF_7	19247757	4230	19945	0.219766	1.03622
BmChr8	ScWp86a_111_HRSCAF_155	20079434	8452	16683	0.420928	0.83085
BmChr19	ScWp86a_81_HRSCAF_111	9224630	3531	8009	0.38278	0.868219
BmChr3	ScWp86a_195_HRSCAF_280	37218282	35093	11457	0.942897	0.307833
BmChr26	ScWp86a_214_HRSCAF_310	21873547	1800	25459	0.0822912	1.16392
BmChr23	ScWp86a_182_HRSCAF_262	26852441	17833	15608	0.664111	0.581251
BmChr14	ScWp86a_207_HRSCAF_299	20353207	8837	16469	0.434182	0.80916
BmChr23	ScWp86a_68_HRSCAF_94	24145169	17084	12748	0.707554	0.527973
BmChr6	ScWp86a_111_HRSCAF_155	20079434	14286	10512	0.711474	0.523521
BmChr6	ScWp86a_81_HRSCAF_111	9224630	804	10573	0.087158	1.14617
BmChr16	ScWp86a_289_HRSCAF_430	14304875	5427	12214	0.379381	0.853835
BmChr5	ScWp86a_68_HRSCAF_94	24145169	17827	11849	0.738326	0.49074
BmChr4	ScWp86a_195_HRSCAF_280	37218282	17605	27939	0.47302	0.750679
BmChr13	ScWp86a_157_HRSCAF_223	33800776	21007	20091	0.621495	0.594395
BmChr15	ScWp86a_140_HRSCAF_198	15210209	6570	11903	0.431947	0.782566
BmChr3	ScWp86a_378_HRSCAF_523	16497537	5136	14894	0.311319	0.902801
BmChr24	ScWp86a_162_HRSCAF_230	21114400	19761	5860	0.935902	0.277536
BmChr15	ScWp86a_157_HRSCAF_223	33800776	17783	23057	0.526112	0.682144
BmChr14	ScWp86a_232_HRSCAF_355	24188505	8725	20387	0.360709	0.842838
BmChr12	ScWp86a_31_HRSCAF_41	22933977	9090	18405	0.396355	0.802521
BmChr14	ScWp86a_137_HRSCAF_195	9587504	10199	1273	1.06378	0.132777
BmChr13	ScWp86a_210_HRSCAF_302	24352497	19241	9740	0.790104	0.399959
BmChr24	ScWp86a_178_HRSCAF_255	22098622	3987	22297	0.180418	1.00898
BmChr13	ScWp86a_7_HRSCAF_7	19247757	10629	12211	0.55222	0.634412
BmChr21	ScWp86a_31_HRSCAF_41	22933977	16349	10648	0.712872	0.464289
BmChr16	ScWp86a_159_HRSCAF_226	24553818	12075	16819	0.491777	0.684985
BmChr11	ScWp86a_31_HRSCAF_41	22933977	15994	10916	0.697393	0.475975
BmChr22	ScWp86a_195_HRSCAF_280	37218282	27945	15485	0.750841	0.416059
BmChr21	ScWp86a_95_HRSCAF_134	17182831	19329	596	1.1249	0.0346858
BmChr12	ScWp86a_195_HRSCAF_280	37218282	17331	25517	0.465658	0.685604
BmChr14	ScWp86a_68_HRSCAF_94	24145169	12518	15205	0.518447	0.629733
BmChr24	ScWp86a_214_HRSCAF_310	21873547	14625	10479	0.668616	0.479072
BmChr14	ScWp86a_214_HRSCAF_310	21873547	5476	19611	0.250348	0.896562
BmChr4	ScWp86a_95_HRSCAF_134	17182831	9132	10562	0.531461	0.614683
BmChr17	ScWp86a_195_HRSCAF_280	37218282	25716	16696	0.690951	0.448597
BmChr10	ScWp86a_157_HRSCAF_223	33800776	19961	18530	0.590549	0.548212
BmChr15	ScWp86a_214_HRSCAF_310	21873547	5876	19003	0.268635	0.868766
BmChr12	ScWp86a_81_HRSCAF_111	9224630	8282	2206	0.897814	0.239142
BmChr21	ScWp86a_378_HRSCAF_523	16497537	8455	10259	0.512501	0.62185
BmChr5	ScWp86a_7_HRSCAF_7	19247757	13031	8700	0.677014	0.452001
BmChr16	ScWp86a_214_HRSCAF_310	21873547	16855	7734	0.770565	0.353578
BmChr11	ScWp86a_68_HRSCAF_94	24145169	7672	19456	0.317745	0.805793
BmChr10	ScWp86a_378_HRSCAF_523	16497537	7735	10706	0.468858	0.648945
BmChr5	ScWp86a_195_HRSCAF_280	37218282	26327	15253	0.707367	0.409825
BmChr13	ScWp86a_95_HRSCAF_134	17182831	16264	2903	0.946526	0.168948
BmChr15	ScWp86a_119_HRSCAF_165	26040716	18460	10337	0.70889	0.396955
BmChr5	ScWp86a_62_HRSCAF_86	26014704	17589	10986	0.676118	0.4223
BmChr10	ScWp86a_95_HRSCAF_134	17182831	5599	13251	0.325849	0.771177
BmChr13	ScWp86a_42_HRSCAF_61	24738224	14299	12742	0.578012	0.515073
BmChr4	ScWp86a_137_HRSCAF_195	9587504	1065	9404	0.111082	0.98086
BmChr27	ScWp86a_111_HRSCAF_155	20079434	13989	7821	0.696683	0.389503
BmChr4	ScWp86a_178_HRSCAF_255	22098622	16003	7991	0.724163	0.361606
BmChr17	ScWp86a_21_HRSCAF_27	25450663	21071	6558	0.827916	0.257675
BmChr12	ScWp86a_137_HRSCAF_195	9587504	7036	3369	0.733872	0.351395
BmChr5	ScWp86a_21_HRSCAF_27	25450663	13918	13691	0.546862	0.537943
BmChr25	ScWp86a_182_HRSCAF_262	26852441	15133	13871	0.563561	0.516564
BmChr26	ScWp86a_162_HRSCAF_230	21114400	13887	8915	0.657703	0.422224
BmChr23	ScWp86a_95_HRSCAF_134	17182831	5440	13104	0.316595	0.762622
BmChr11	ScWp86a_195_HRSCAF_280	37218282	20274	19882	0.544732	0.5342
BmChr24	ScWp86a_95_HRSCAF_134	17182831	6976	11562	0.405987	0.672881
BmChr6	ScWp86a_232_HRSCAF_355	24188505	11730	14301	0.484941	0.591231
BmChr4	ScWp86a_162_HRSCAF_230	21114400	9858	12833	0.466885	0.607784
BmChr15	ScWp86a_21_HRSCAF_27	25450663	9581	17764	0.376454	0.697978
BmChr11	ScWp86a_95_HRSCAF_134	17182831	5659	12788	0.32934	0.744231
BmChr17	ScWp86a_55_HRSCAF_78	18679767	11146	8895	0.596688	0.476184
BmChr20	ScWp86a_157_HRSCAF_223	33800776	19040	16868	0.563301	0.499042
BmChr8	ScWp86a_159_HRSCAF_226	24553818	3925	22151	0.159853	0.902141
BmChr26	ScWp86a_210_HRSCAF_302	24352497	15304	10530	0.628437	0.432399
BmChr17	ScWp86a_31_HRSCAF_41	22933977	6461	17669	0.281722	0.770429
BmChr27	ScWp86a_159_HRSCAF_226	24553818	14194	11638	0.578077	0.473979
BmChr4	ScWp86a_42_HRSCAF_61	24738224	22452	3473	0.907583	0.14039
BmChr3	ScWp86a_21_HRSCAF_27	25450663	15850	10795	0.622774	0.424154
BmChr19	ScWp86a_159_HRSCAF_226	24553818	8648	17026	0.352206	0.693416
BmChr16	ScWp86a_42_HRSCAF_61	24738224	17137	8664	0.692734	0.350227
BmChr8	ScWp86a_195_HRSCAF_280	37218282	21284	17379	0.571869	0.466948
BmChr2	ScWp86a_68_HRSCAF_94	24145169	14386	10660	0.595813	0.441496
BmChr12	ScWp86a_214_HRSCAF_310	21873547	14863	7706	0.679497	0.352298
BmChr18	ScWp86a_166_HRSCAF_234	11894873	9926	2326	0.834477	0.195546
BmChr24	ScWp86a_7_HRSCAF_7	19247757	10499	9255	0.545466	0.480835
BmChr14	ScWp86a_1_HRSCAF_1	20909093	13500	7949	0.645652	0.38017
BmChr4	ScWp86a_257_HRSCAF_395	20065449	13487	7074	0.67215	0.352546
BmChr26	ScWp86a_62_HRSCAF_86	26014704	10819	15796	0.41588	0.607195
BmChr15	ScWp86a_195_HRSCAF_280	37218282	19684	18277	0.52888	0.491076
BmChr14	ScWp86a_159_HRSCAF_226	24553818	14125	10817	0.575267	0.440542
BmChr16	ScWp86a_210_HRSCAF_302	24352497	16905	7749	0.694179	0.318201
BmChr3	ScWp86a_162_HRSCAF_230	21114400	10670	10610	0.505342	0.502501
BmChr4	ScWp86a_31_HRSCAF_41	22933977	12335	10683	0.537848	0.465815
BmChr4	ScWp86a_7_HRSCAF_7	19247757	10890	8413	0.56578	0.43709
BmChr26	ScWp86a_289_HRSCAF_430	14304875	8072	6258	0.564283	0.437473
BmChr13	ScWp86a_214_HRSCAF_310	21873547	4778	17077	0.218437	0.780715
BmChr12	ScWp86a_62_HRSCAF_86	26014704	15704	10229	0.603659	0.393201
BmChr16	ScWp86a_140_HRSCAF_198	15210209	6455	8604	0.424386	0.565673
BmChr26	ScWp86a_21_HRSCAF_27	25450663	11181	13972	0.439321	0.548984
BmChr5	ScWp86a_159_HRSCAF_226	24553818	15793	8462	0.643199	0.344631
BmChr16	ScWp86a_31_HRSCAF_41	22933977	14037	8598	0.612061	0.374902
BmChr7	ScWp86a_55_HRSCAF_78	18679767	5171	13154	0.276824	0.704184
BmChr27	ScWp86a_140_HRSCAF_198	15210209	2989	11862	0.196513	0.779871
BmChr17	ScWp86a_182_HRSCAF_262	26852441	8815	17355	0.328276	0.64631
BmChr1	ScWp86a_31_HRSCAF_41	22933977	6823	15402	0.297506	0.67158
BmChr13	ScWp86a_55_HRSCAF_78	18679767	3689	14347	0.197486	0.76805
BmChr13	ScWp86a_62_HRSCAF_86	26014704	4555	20459	0.175093	0.78644
BmChr6	ScWp86a_210_HRSCAF_302	24352497	3411	19939	0.140068	0.818766
BmChr5	ScWp86a_55_HRSCAF_78	18679767	6510	11352	0.348505	0.607716
BmChr23	ScWp86a_136_HRSCAF_194	22136964	14838	6310	0.670282	0.285044
BmChr6	ScWp86a_159_HRSCAF_226	24553818	13978	9475	0.56928	0.385887
BmChr18	ScWp86a_111_HRSCAF_155	20079434	6022	13156	0.299909	0.655198
BmChr11	ScWp86a_7_HRSCAF_7	19247757	13676	4648	0.710524	0.241483
BmChr26	ScWp86a_1_HRSCAF_1	20909093	9352	10527	0.44727	0.503465
BmChr19	ScWp86a_289_HRSCAF_430	14304875	3975	9609	0.277877	0.671729
BmChr25	ScWp86a_378_HRSCAF_523	16497537	9064	6562	0.549415	0.397756
BmChr13	ScWp86a_21_HRSCAF_27	25450663	13930	10159	0.547333	0.399164
BmChr16	ScWp86a_21_HRSCAF_27	25450663	5587	18480	0.219523	0.726111
BmChr4	ScWp86a_68_HRSCAF_94	24145169	15445	7333	0.639672	0.303705
BmChr19	ScWp86a_137_HRSCAF_195	9587504	8591	399	0.896062	0.0416167
BmChr3	ScWp86a_207_HRSCAF_299	20353207	3435	15622	0.168769	0.767545
BmChr6	ScWp86a_55_HRSCAF_78	18679767	1805	15685	0.0966286	0.839679
BmChr12	ScWp86a_210_HRSCAF_302	24352497	8470	14295	0.347808	0.587003
BmChr9	ScWp86a_157_HRSCAF_223	33800776	15589	15915	0.461202	0.470847
BmChr7	ScWp86a_182_HRSCAF_262	26852441	17165	7860	0.639234	0.292711
BmChr18	ScWp86a_62_HRSCAF_86	26014704	8142	16033	0.312977	0.616305
BmChr26	ScWp86a_31_HRSCAF_41	22933977	7760	13550	0.338363	0.590826
BmChr21	ScWp86a_210_HRSCAF_302	24352497	17139	5401	0.703788	0.221784
BmChr6	ScWp86a_1_HRSCAF_1	20909093	13428	5872	0.642209	0.280835
BmChr6	ScWp86a_42_HRSCAF_61	24738224	10656	12149	0.43075	0.491102
BmChr8	ScWp86a_207_HRSCAF_299	20353207	8280	10412	0.406815	0.511566
BmChr5	ScWp86a_42_HRSCAF_61	24738224	10857	11849	0.438875	0.478975
BmChr8	ScWp86a_31_HRSCAF_41	22933977	5397	15553	0.235328	0.678164
BmChr1	ScWp86a_207_HRSCAF_299	20353207	6439	12114	0.316363	0.595189
BmChr22	ScWp86a_140_HRSCAF_198	15210209	11985	1858	0.787958	0.122155
BmChr17	ScWp86a_157_HRSCAF_223	33800776	20688	10071	0.612057	0.297952
BmChr11	ScWp86a_289_HRSCAF_430	14304875	6678	6330	0.466834	0.442506
BmChr11	ScWp86a_1_HRSCAF_1	20909093	11078	7926	0.529817	0.37907
BmChr4	ScWp86a_289_HRSCAF_430	14304875	9940	3049	0.694868	0.213144
BmChr21	ScWp86a_1_HRSCAF_1	20909093	10995	7955	0.525848	0.380456
BmChr19	ScWp86a_68_HRSCAF_94	24145169	8241	13535	0.341311	0.560568
BmChr15	ScWp86a_178_HRSCAF_255	22098622	10218	9691	0.462382	0.438534
BmChr25	ScWp86a_136_HRSCAF_194	22136964	6427	13480	0.290329	0.608936
BmChr12	ScWp86a_232_HRSCAF_355	24188505	11029	10657	0.45596	0.440581
BmChr12	ScWp86a_136_HRSCAF_194	22136964	10728	9111	0.484619	0.411574
BmChr20	ScWp86a_119_HRSCAF_165	26040716	17198	6128	0.660427	0.235324
BmChr25	ScWp86a_162_HRSCAF_230	21114400	6024	12874	0.285303	0.609726
BmChr11	ScWp86a_182_HRSCAF_262	26852441	13386	10634	0.498502	0.396016
BmChr10	ScWp86a_210_HRSCAF_302	24352497	20479	1299	0.84094	0.0533416
BmChr1	ScWp86a_55_HRSCAF_78	18679767	6958	9718	0.372489	0.520242
BmChr12	ScWp86a_119_HRSCAF_165	26040716	9236	14007	0.354675	0.537888
BmChr1	ScWp86a_157_HRSCAF_223	33800776	16492	13475	0.487918	0.398659
BmChr15	ScWp86a_232_HRSCAF_355	24188505	5672	15754	0.234492	0.651301
BmChr15	ScWp86a_289_HRSCAF_430	14304875	2801	9840	0.195807	0.687877
BmChr21	ScWp86a_140_HRSCAF_198	15210209	8169	5247	0.537073	0.344966
BmChr26	ScWp86a_195_HRSCAF_280	37218282	26120	6634	0.701806	0.178246
BmChr20	ScWp86a_162_HRSCAF_230	21114400	10682	7854	0.505911	0.371974
BmChr12	ScWp86a_140_HRSCAF_198	15210209	5943	7406	0.390724	0.48691
BmChr20	ScWp86a_31_HRSCAF_41	22933977	11920	8205	0.519753	0.357766
BmChr4	ScWp86a_210_HRSCAF_302	24352497	6725	14642	0.276152	0.601253
BmChr1	ScWp86a_42_HRSCAF_61	24738224	8268	13365	0.33422	0.540257
BmChr17	ScWp86a_214_HRSCAF_310	21873547	10388	8738	0.474912	0.399478
BmChr25	ScWp86a_159_HRSCAF_226	24553818	6930	14467	0.282237	0.589196
BmChr28	ScWp86a_81_HRSCAF_111	9224630	4957	3066	0.537366	0.332371
BmChr3	ScWp86a_157_HRSCAF_223	33800776	26354	2964	0.779686	0.0876903
BmChr13	ScWp86a_182_HRSCAF_262	26852441	8794	14478	0.327494	0.539169
BmChr2	ScWp86a_378_HRSCAF_523	16497537	3257	10965	0.197423	0.664645
BmChr27	ScWp86a_232_HRSCAF_355	24188505	12249	8361	0.506398	0.34566
BmChr13	ScWp86a_119_HRSCAF_165	26040716	8564	13575	0.32887	0.521299
BmChr5	ScWp86a_95_HRSCAF_134	17182831	9126	5482	0.531112	0.319039
BmChr25	ScWp86a_178_HRSCAF_255	22098622	9244	9493	0.418307	0.429574
BmChr18	ScWp86a_21_HRSCAF_27	25450663	15862	5633	0.623245	0.22133
BmChr11	ScWp86a_136_HRSCAF_194	22136964	14180	4501	0.640558	0.203325
BmChr6	ScWp86a_140_HRSCAF_198	15210209	10224	2607	0.67218	0.171398
BmChr23	ScWp86a_7_HRSCAF_7	19247757	3971	12138	0.20631	0.630619
BmChr26	ScWp86a_378_HRSCAF_523	16497537	1866	11928	0.113108	0.723017
BmChr16	ScWp86a_68_HRSCAF_94	24145169	10228	9935	0.423604	0.411469
BmChr13	ScWp86a_159_HRSCAF_226	24553818	10392	10078	0.423234	0.410445
BmChr5	ScWp86a_140_HRSCAF_198	15210209	5293	7380	0.34799	0.4852
BmChr3	ScWp86a_182_HRSCAF_262	26852441	7060	15306	0.262918	0.570004
BmChr15	ScWp86a_207_HRSCAF_299	20353207	13040	3906	0.640685	0.191911
BmChr21	ScWp86a_232_HRSCAF_355	24188505	5193	14898	0.214689	0.615912
BmChr15	ScWp86a_1_HRSCAF_1	20909093	16730	628	0.80013	0.0300348
BmChr26	ScWp86a_81_HRSCAF_111	9224630	7203	439	0.780844	0.04759
BmChr10	ScWp86a_136_HRSCAF_194	22136964	7538	10696	0.340516	0.483174
BmChr22	ScWp86a_178_HRSCAF_255	22098622	10825	7280	0.48985	0.329432
BmChr11	ScWp86a_232_HRSCAF_355	24188505	14888	4923	0.615499	0.203526
BmChr3	ScWp86a_81_HRSCAF_111	9224630	1116	6439	0.12098	0.698023
BmChr18	ScWp86a_42_HRSCAF_61	24738224	13828	6424	0.558973	0.259679
BmChr7	ScWp86a_81_HRSCAF_111	9224630	301	7222	0.03263	0.782904
BmChr18	ScWp86a_55_HRSCAF_78	18679767	8275	6915	0.442993	0.370187
BmChr20	ScWp86a_21_HRSCAF_27	25450663	13096	7497	0.514564	0.29457
BmChr16	ScWp86a_178_HRSCAF_255	22098622	5557	12281	0.251464	0.555736
BmChr12	ScWp86a_68_HRSCAF_94	24145169	13903	5573	0.575809	0.230812
BmChr19	ScWp86a_214_HRSCAF_310	21873547	13548	4063	0.619378	0.185749
BmChr24	ScWp86a_1_HRSCAF_1	20909093	3638	13196	0.173991	0.631113
BmChr6	ScWp86a_289_HRSCAF_430	14304875	859	10615	0.0600495	0.742055
BmChr6	ScWp86a_21_HRSCAF_27	25450663	9280	11068	0.364627	0.434881
BmChr19	ScWp86a_21_HRSCAF_27	25450663	6476	13764	0.254453	0.540811
BmChr12	ScWp86a_289_HRSCAF_430	14304875	511	10857	0.0357221	0.758972
BmChr13	ScWp86a_178_HRSCAF_255	22098622	10441	7040	0.472473	0.318572
BmChr25	ScWp86a_119_HRSCAF_165	26040716	4981	15548	0.191277	0.597065
BmChr10	ScWp86a_68_HRSCAF_94	24145169	7714	11296	0.319484	0.467837
BmChr19	ScWp86a_55_HRSCAF_78	18679767	11062	3609	0.592192	0.193204
BmChr27	ScWp86a_95_HRSCAF_134	17182831	5334	8159	0.310426	0.474834
BmChr6	ScWp86a_31_HRSCAF_41	22933977	6839	11168	0.298204	0.486963
BmChr23	ScWp86a_207_HRSCAF_299	20353207	8144	7814	0.400134	0.38392
BmChr6	ScWp86a_214_HRSCAF_310	21873547	13075	4024	0.597754	0.183967
BmChr8	ScWp86a_42_HRSCAF_61	24738224	12528	6799	0.506423	0.274838
BmChr1	ScWp86a_166_HRSCAF_234	11894873	2164	7074	0.181927	0.59471
BmChr1	ScWp86a_62_HRSCAF_86	26014704	13573	6590	0.521743	0.253318
BmChr12	ScWp86a_257_HRSCAF_395	20065449	8891	6617	0.4431	0.329771
BmChr3	ScWp86a_210_HRSCAF_302	24352497	6200	12611	0.254594	0.517852
BmChr1	ScWp86a_159_HRSCAF_226	24553818	4203	14738	0.171175	0.600233
BmChr4	ScWp86a_182_HRSCAF_262	26852441	3197	17502	0.119058	0.651784
BmChr14	ScWp86a_136_HRSCAF_194	22136964	7281	9783	0.328907	0.441931
BmChr1	ScWp86a_214_HRSCAF_310	21873547	14356	2453	0.656318	0.112145
BmChr11	ScWp86a_257_HRSCAF_395	20065449	4264	11129	0.212505	0.554635
BmChr26	ScWp86a_182_HRSCAF_262	26852441	10380	10204	0.386557	0.380003
BmChr12	ScWp86a_162_HRSCAF_230	21114400	7470	8714	0.353787	0.412704
BmChr4	ScWp86a_62_HRSCAF_86	26014704	11105	8800	0.426874	0.33827
BmChr16	ScWp86a_232_HRSCAF_355	24188505	9510	8968	0.393162	0.370755
BmChr4	ScWp86a_232_HRSCAF_355	24188505	9931	8411	0.410567	0.347727
BmChr13	ScWp86a_207_HRSCAF_299	20353207	11858	3550	0.582611	0.17442
BmChr17	ScWp86a_68_HRSCAF_94	24145169	11324	6932	0.468997	0.287097
BmChr21	ScWp86a_182_HRSCAF_262	26852441	12403	7898	0.461895	0.294126
BmChr19	ScWp86a_210_HRSCAF_302	24352497	9998	8407	0.410553	0.345221
BmChr10	ScWp86a_1_HRSCAF_1	20909093	13259	2536	0.634126	0.121287
BmChr5	ScWp86a_207_HRSCAF_299	20353207	4974	10367	0.244384	0.509355
BmChr11	ScWp86a_157_HRSCAF_223	33800776	10847	14586	0.32091	0.431529
BmChr15	ScWp86a_257_HRSCAF_395	20065449	6517	8580	0.324787	0.427601
BmChr19	ScWp86a_232_HRSCAF_355	24188505	529	17617	0.0218699	0.728321
BmChr16	ScWp86a_119_HRSCAF_165	26040716	4238	15246	0.162745	0.585468
BmChr17	ScWp86a_207_HRSCAF_299	20353207	7144	8083	0.351001	0.397136
BmChr25	ScWp86a_195_HRSCAF_280	37218282	8241	19481	0.221423	0.523426
BmChr14	ScWp86a_95_HRSCAF_134	17182831	2813	9931	0.16371	0.577961
BmChr9	ScWp86a_166_HRSCAF_234	11894873	788	8031	0.066247	0.675165
BmChr25	ScWp86a_81_HRSCAF_111	9224630	2050	4789	0.222231	0.519154
BmChr2	ScWp86a_7_HRSCAF_7	19247757	9799	4445	0.509098	0.230936
BmChr12	ScWp86a_159_HRSCAF_226	24553818	7980	10164	0.325	0.413948
BmChr4	ScWp86a_159_HRSCAF_226	24553818	8339	9692	0.339621	0.394725
BmChr13	ScWp86a_232_HRSCAF_355	24188505	10908	6797	0.450958	0.281001
BmChr18	ScWp86a_137_HRSCAF_195	9587504	4599	2376	0.479687	0.247823
BmChr9	ScWp86a_195_HRSCAF_280	37218282	17187	9814	0.461789	0.263688
BmChr22	ScWp86a_232_HRSCAF_355	24188505	11107	6402	0.459185	0.264671
BmChr5	ScWp86a_31_HRSCAF_41	22933977	4440	12155	0.193599	0.53
BmChr1	ScWp86a_178_HRSCAF_255	22098622	4837	11139	0.218882	0.504059
BmChr25	ScWp86a_31_HRSCAF_41	22933977	6069	10451	0.264629	0.455699
BmChr20	ScWp86a_140_HRSCAF_198	15210209	10105	842	0.664356	0.0553576
BmChr15	ScWp86a_55_HRSCAF_78	18679767	7110	6308	0.380626	0.337692
BmChr7	ScWp86a_42_HRSCAF_61	24738224	9058	8660	0.366154	0.350066
BmChr26	ScWp86a_157_HRSCAF_223	33800776	19927	4193	0.589543	0.12405
BmChr7	ScWp86a_166_HRSCAF_234	11894873	5339	3049	0.448849	0.256329
BmChr16	ScWp86a_166_HRSCAF_234	11894873	5776	2610	0.485587	0.219422
BmChr2	ScWp86a_137_HRSCAF_195	9587504	3509	3241	0.365997	0.338044
BmChr22	ScWp86a_42_HRSCAF_61	24738224	5862	11521	0.236961	0.465717
BmChr1	ScWp86a_68_HRSCAF_94	24145169	7422	9532	0.307391	0.394779
BmChr8	ScWp86a_162_HRSCAF_230	21114400	7463	7354	0.353455	0.348293
BmChr6	ScWp86a_207_HRSCAF_299	20353207	4410	9859	0.216673	0.484395
BmChr17	ScWp86a_166_HRSCAF_234	11894873	7508	800	0.631196	0.0672559
BmChr6	ScWp86a_157_HRSCAF_223	33800776	14454	9082	0.427623	0.268692
BmChr3	ScWp86a_140_HRSCAF_198	15210209	6591	3997	0.433327	0.262784
BmChr27	ScWp86a_119_HRSCAF_165	26040716	13152	4959	0.505055	0.190433
BmChr1	ScWp86a_162_HRSCAF_230	21114400	12989	1604	0.615173	0.0759671
BmChr15	ScWp86a_136_HRSCAF_194	22136964	9844	5455	0.444686	0.24642
BmChr5	ScWp86a_1_HRSCAF_1	20909093	4700	9739	0.224783	0.465778
BmChr15	ScWp86a_166_HRSCAF_234	11894873	8144	32	0.684665	0.00269023
BmChr22	ScWp86a_7_HRSCAF_7	19247757	11264	1948	0.585211	0.101207
BmChr21	ScWp86a_21_HRSCAF_27	25450663	1529	15911	0.060077	0.62517
BmChr20	ScWp86a_137_HRSCAF_195	9587504	5166	1400	0.538826	0.146023
BmChr5	ScWp86a_136_HRSCAF_194	22136964	6820	8337	0.308082	0.37661
BmChr18	ScWp86a_178_HRSCAF_255	22098622	12527	2589	0.566868	0.117157
BmChr27	ScWp86a_182_HRSCAF_262	26852441	9020	9260	0.33591	0.344848
BmChr7	ScWp86a_195_HRSCAF_280	37218282	4459	20867	0.119807	0.560665
BmChr18	ScWp86a_31_HRSCAF_41	22933977	1246	14313	0.0543299	0.624096
BmChr21	ScWp86a_159_HRSCAF_226	24553818	4120	12524	0.167795	0.510063
BmChr4	ScWp86a_140_HRSCAF_198	15210209	1156	9146	0.0760016	0.601307
BmChr27	ScWp86a_162_HRSCAF_230	21114400	7858	6436	0.372163	0.304816
BmChr7	ScWp86a_207_HRSCAF_299	20353207	7115	6660	0.349576	0.327221
BmChr19	ScWp86a_182_HRSCAF_262	26852441	13532	4591	0.503939	0.170971
BmChr17	ScWp86a_7_HRSCAF_7	19247757	6335	6654	0.329129	0.345703
BmChr8	ScWp86a_210_HRSCAF_302	24352497	3671	12760	0.150744	0.523971
BmChr7	ScWp86a_68_HRSCAF_94	24145169	5907	10376	0.244645	0.429734
BmChr10	ScWp86a_119_HRSCAF_165	26040716	11259	6270	0.432361	0.240777
BmChr11	ScWp86a_214_HRSCAF_310	21873547	11306	3383	0.51688	0.154662
BmChr6	ScWp86a_162_HRSCAF_230	21114400	9556	4539	0.452582	0.214972
BmChr20	ScWp86a_81_HRSCAF_111	9224630	502	5649	0.0544195	0.612382
BmChr19	ScWp86a_42_HRSCAF_61	24738224	7021	9469	0.283812	0.382768
BmChr22	ScWp86a_21_HRSCAF_27	25450663	4815	12143	0.18919	0.477119
BmChr18	ScWp86a_136_HRSCAF_194	22136964	1629	13061	0.0735873	0.590009
BmChr26	ScWp86a_232_HRSCAF_355	24188505	5553	10455	0.229572	0.43223
BmChr17	ScWp86a_119_HRSCAF_165	26040716	6709	10469	0.257635	0.402024
BmChr12	ScWp86a_157_HRSCAF_223	33800776	11192	11067	0.331117	0.327419
BmChr9	ScWp86a_182_HRSCAF_262	26852441	2915	14729	0.108556	0.548516
BmChr2	ScWp86a_81_HRSCAF_111	9224630	300	5741	0.0325216	0.622356
BmChr17	ScWp86a_159_HRSCAF_226	24553818	7969	8108	0.324552	0.330213
BmChr15	ScWp86a_42_HRSCAF_61	24738224	6412	9785	0.259194	0.395542
BmChr15	ScWp86a_182_HRSCAF_262	26852441	8088	9467	0.301202	0.352556
BmChr27	ScWp86a_166_HRSCAF_234	11894873	37	7729	0.00311058	0.649776
BmChr13	ScWp86a_257_HRSCAF_395	20065449	10110	2979	0.503851	0.148464
BmChr9	ScWp86a_1_HRSCAF_1	20909093	1022	12583	0.0488783	0.601796
BmChr17	ScWp86a_140_HRSCAF_198	15210209	970	8915	0.063773	0.586119
BmChr25	ScWp86a_1_HRSCAF_1	20909093	1410	12168	0.0674348	0.581948
BmChr22	ScWp86a_289_HRSCAF_430	14304875	4238	5031	0.296263	0.351698
BmChr24	ScWp86a_232_HRSCAF_355	24188505	4465	11186	0.184592	0.462451
BmChr19	ScWp86a_195_HRSCAF_280	37218282	10417	13664	0.279889	0.367131
BmChr25	ScWp86a_68_HRSCAF_94	24145169	8598	6992	0.356096	0.289582
BmChr7	ScWp86a_157_HRSCAF_223	33800776	11026	10782	0.326206	0.318987
BmChr28	ScWp86a_166_HRSCAF_234	11894873	4209	3433	0.35385	0.288612
BmChr17	ScWp86a_137_HRSCAF_195	9587504	4882	1267	0.509204	0.132151
BmChr6	ScWp86a_95_HRSCAF_134	17182831	8686	2280	0.505505	0.132691
BmChr21	ScWp86a_207_HRSCAF_299	20353207	6708	6189	0.32958	0.30408
BmChr1	ScWp86a_182_HRSCAF_262	26852441	2007	15005	0.0747418	0.558795
BmChr8	ScWp86a_232_HRSCAF_355	24188505	11307	3895	0.467453	0.161027
BmChr9	ScWp86a_137_HRSCAF_195	9587504	1414	4596	0.147484	0.479374
BmChr21	ScWp86a_68_HRSCAF_94	24145169	7739	7386	0.32052	0.3059
BmChr13	ScWp86a_166_HRSCAF_234	11894873	3938	3506	0.331067	0.294749
BmChr10	ScWp86a_182_HRSCAF_262	26852441	6960	9808	0.259194	0.365255
BmChr13	ScWp86a_136_HRSCAF_194	22136964	2290	11513	0.103447	0.52008
BmChr26	ScWp86a_95_HRSCAF_134	17182831	9888	721	0.575458	0.0419605
BmChr25	ScWp86a_257_HRSCAF_395	20065449	3034	9283	0.151205	0.462636
BmChr2	ScWp86a_31_HRSCAF_41	22933977	13615	401	0.593661	0.017485
BmChr10	ScWp86a_232_HRSCAF_355	24188505	8072	6643	0.333712	0.274635
BmChr16	ScWp86a_207_HRSCAF_299	20353207	4470	7873	0.219621	0.386819
BmChr8	ScWp86a_21_HRSCAF_27	25450663	3306	12118	0.129898	0.476137
BmChr19	ScWp86a_140_HRSCAF_198	15210209	2920	6295	0.191976	0.413867
BmChr22	ScWp86a_1_HRSCAF_1	20909093	2530	10132	0.121	0.484574
BmChr19	ScWp86a_7_HRSCAF_7	19247757	5433	6218	0.282267	0.323051
BmChr10	ScWp86a_195_HRSCAF_280	37218282	10514	11948	0.282496	0.321025
BmChr3	ScWp86a_68_HRSCAF_94	24145169	8818	5689	0.365208	0.235616
BmChr20	ScWp86a_257_HRSCAF_395	20065449	6242	5798	0.311082	0.288954
BmChr5	ScWp86a_232_HRSCAF_355	24188505	3045	11461	0.125886	0.47382
BmChr5	ScWp86a_214_HRSCAF_310	21873547	3562	9548	0.162845	0.436509
BmChr15	ScWp86a_81_HRSCAF_111	9224630	2350	3151	0.254753	0.341586
BmChr27	ScWp86a_7_HRSCAF_7	19247757	8791	2687	0.456729	0.139601
BmChr27	ScWp86a_157_HRSCAF_223	33800776	11359	8785	0.336057	0.259905
BmChr18	ScWp86a_232_HRSCAF_355	24188505	6689	7724	0.276536	0.319325
BmChr4	ScWp86a_378_HRSCAF_523	16497537	6464	3366	0.391816	0.20403
BmChr2	ScWp86a_62_HRSCAF_86	26014704	4522	10851	0.173825	0.41711
BmChr9	ScWp86a_7_HRSCAF_7	19247757	6028	5294	0.313179	0.275045
BmChr12	ScWp86a_21_HRSCAF_27	25450663	5371	9582	0.211036	0.376493
BmChr7	ScWp86a_119_HRSCAF_165	26040716	11620	3663	0.446224	0.140664
BmChr3	ScWp86a_119_HRSCAF_165	26040716	12299	2983	0.472299	0.114551
BmChr17	ScWp86a_162_HRSCAF_230	21114400	10804	1529	0.511689	0.072415
BmChr2	ScWp86a_111_HRSCAF_155	20079434	8615	3052	0.429046	0.151996
BmChr8	ScWp86a_119_HRSCAF_165	26040716	4187	10937	0.160787	0.419996
BmChr12	ScWp86a_55_HRSCAF_78	18679767	4807	6011	0.257337	0.321792
BmChr9	ScWp86a_162_HRSCAF_230	21114400	5477	6733	0.259396	0.318882
BmChr9	ScWp86a_119_HRSCAF_165	26040716	10666	4384	0.409589	0.168352
BmChr6	ScWp86a_182_HRSCAF_262	26852441	8678	6796	0.323174	0.253087
BmChr4	ScWp86a_157_HRSCAF_223	33800776	11901	7577	0.352093	0.224166
BmChr5	ScWp86a_162_HRSCAF_230	21114400	6889	5271	0.32627	0.24964
BmChr18	ScWp86a_195_HRSCAF_280	37218282	7654	13747	0.205652	0.369361
BmChr20	ScWp86a_7_HRSCAF_7	19247757	7193	3846	0.373706	0.199815
BmChr3	ScWp86a_136_HRSCAF_194	22136964	5971	6718	0.26973	0.303474
BmChr21	ScWp86a_289_HRSCAF_430	14304875	4292	3844	0.300038	0.26872
BmChr1	ScWp86a_119_HRSCAF_165	26040716	6137	8669	0.235669	0.332902
BmChr3	ScWp86a_178_HRSCAF_255	22098622	8861	3615	0.400975	0.163585
BmChr6	ScWp86a_7_HRSCAF_7	19247757	5650	5207	0.293541	0.270525
BmChr11	ScWp86a_42_HRSCAF_61	24738224	9059	4886	0.366194	0.197508
BmChr6	ScWp86a_166_HRSCAF_234	11894873	6563	133	0.55175	0.0111813
BmChr8	ScWp86a_95_HRSCAF_134	17182831	4550	5073	0.264799	0.295237
BmChr9	ScWp86a_68_HRSCAF_94	24145169	1681	11840	0.0696206	0.490367
BmChr17	ScWp86a_178_HRSCAF_255	22098622	8171	4186	0.369752	0.189424
BmChr18	ScWp86a_257_HRSCAF_395	20065449	3230	7984	0.160973	0.397898
BmChr19	ScWp86a_136_HRSCAF_194	22136964	7918	4442	0.357682	0.20066
BmChr15	ScWp86a_31_HRSCAF_41	22933977	3646	9144	0.158978	0.39871
BmChr20	ScWp86a_207_HRSCAF_299	20353207	1938	9397	0.0952184	0.461696
BmChr13	ScWp86a_31_HRSCAF_41	22933977	9546	3192	0.416238	0.139182
BmChr1	ScWp86a_95_HRSCAF_134	17182831	6655	2852	0.387305	0.16598
BmChr2	ScWp86a_232_HRSCAF_355	24188505	4461	8906	0.184426	0.368191
BmChr20	ScWp86a_166_HRSCAF_234	11894873	5905	656	0.496432	0.0551498
BmChr22	ScWp86a_207_HRSCAF_299	20353207	2647	8574	0.130053	0.42126
BmChr26	ScWp86a_207_HRSCAF_299	20353207	3375	7841	0.165822	0.385246
BmChr21	ScWp86a_55_HRSCAF_78	18679767	5529	4687	0.295989	0.250913
BmChr22	ScWp86a_119_HRSCAF_165	26040716	6497	7703	0.249494	0.295806
BmChr27	ScWp86a_378_HRSCAF_523	16497537	764	8226	0.0463099	0.49862
BmChr22	ScWp86a_162_HRSCAF_230	21114400	7560	3939	0.358049	0.186555
BmChr1	ScWp86a_289_HRSCAF_430	14304875	4935	2850	0.344987	0.199233
BmChr17	ScWp86a_289_HRSCAF_430	14304875	4137	3647	0.289202	0.254948
BmChr20	ScWp86a_178_HRSCAF_255	22098622	6329	5669	0.286398	0.256532
BmChr20	ScWp86a_159_HRSCAF_226	24553818	5660	7643	0.230514	0.311275
BmChr28	ScWp86a_232_HRSCAF_355	24188505	7987	5099	0.330198	0.210803
BmChr11	ScWp86a_140_HRSCAF_198	15210209	5507	2715	0.362059	0.178499
BmChr13	ScWp86a_140_HRSCAF_198	15210209	5739	2464	0.377312	0.161996
BmChr27	ScWp86a_1_HRSCAF_1	20909093	9323	1889	0.445883	0.0903435
BmChr28	ScWp86a_42_HRSCAF_61	24738224	9256	4006	0.374158	0.161936
BmChr2	ScWp86a_157_HRSCAF_223	33800776	17227	889	0.509663	0.0263012
BmChr17	ScWp86a_232_HRSCAF_355	24188505	9334	3593	0.385886	0.148542
BmChr20	ScWp86a_182_HRSCAF_262	26852441	9951	4393	0.370581	0.163598
BmChr20	ScWp86a_136_HRSCAF_194	22136964	10292	1527	0.464924	0.0689796
BmChr20	ScWp86a_95_HRSCAF_134	17182831	8587	581	0.499743	0.0338128
BmChr18	ScWp86a_95_HRSCAF_134	17182831	1442	7721	0.083921	0.449344
BmChr21	ScWp86a_119_HRSCAF_165	26040716	7618	6256	0.292542	0.240239
BmChr9	ScWp86a_378_HRSCAF_523	16497537	3924	4856	0.237854	0.294347
BmChr8	ScWp86a_140_HRSCAF_198	15210209	1409	6650	0.0926352	0.437206
BmChr25	ScWp86a_42_HRSCAF_61	24738224	6489	6539	0.262307	0.264328
BmChr19	ScWp86a_62_HRSCAF_86	26014704	8468	5230	0.325508	0.20104
BmChr8	ScWp86a_178_HRSCAF_255	22098622	3663	7964	0.165757	0.360384
BmChr10	ScWp86a_81_HRSCAF_111	9224630	3429	1423	0.371722	0.154261
BmChr25	ScWp86a_232_HRSCAF_355	24188505	3494	9199	0.144449	0.380305
BmChr18	ScWp86a_159_HRSCAF_226	24553818	7755	5118	0.315837	0.20844
BmChr9	ScWp86a_178_HRSCAF_255	22098622	10732	814	0.485641	0.0368349
BmChr7	ScWp86a_7_HRSCAF_7	19247757	6087	3905	0.316245	0.202881
BmChr18	ScWp86a_182_HRSCAF_262	26852441	8188	5736	0.304926	0.213612
BmChr17	ScWp86a_1_HRSCAF_1	20909093	4179	6651	0.199865	0.318091
BmChr6	ScWp86a_178_HRSCAF_255	22098622	5660	5778	0.256125	0.261464
BmChr18	ScWp86a_68_HRSCAF_94	24145169	6428	6053	0.266223	0.250692
BmChr16	ScWp86a_7_HRSCAF_7	19247757	8822	1119	0.458339	0.0581366
BmChr27	ScWp86a_195_HRSCAF_280	37218282	12241	6977	0.328898	0.187462
BmChr1	ScWp86a_81_HRSCAF_111	9224630	934	3828	0.101251	0.414976
BmChr21	ScWp86a_62_HRSCAF_86	26014704	5292	7966	0.203423	0.306211
BmChr21	ScWp86a_42_HRSCAF_61	24738224	6360	6218	0.257092	0.251352
BmChr7	ScWp86a_21_HRSCAF_27	25450663	5483	7451	0.215436	0.292763
BmChr20	ScWp86a_289_HRSCAF_430	14304875	5521	1740	0.385952	0.121637
BmChr12	ScWp86a_178_HRSCAF_255	22098622	4783	6426	0.216439	0.290787
BmChr7	ScWp86a_162_HRSCAF_230	21114400	2528	8159	0.119729	0.386419
BmChr26	ScWp86a_257_HRSCAF_395	20065449	4951	5148	0.246743	0.25656
BmChr2	ScWp86a_207_HRSCAF_299	20353207	5804	4403	0.285164	0.21633
BmChr17	ScWp86a_42_HRSCAF_61	24738224	3567	8821	0.14419	0.356574
BmChr9	ScWp86a_55_HRSCAF_78	18679767	3440	5852	0.184156	0.31328
BmChr18	ScWp86a_157_HRSCAF_223	33800776	10546	6267	0.312005	0.18541
BmChr17	ScWp86a_81_HRSCAF_111	9224630	3857	719	0.41812	0.0779435
BmChr10	ScWp86a_178_HRSCAF_255	22098622	3774	7037	0.17078	0.318436
BmChr22	ScWp86a_136_HRSCAF_194	22136964	3395	7423	0.153363	0.335322
BmChr28	ScWp86a_210_HRSCAF_302	24352497	9230	2660	0.379017	0.109229
BmChr17	ScWp86a_257_HRSCAF_395	20065449	7040	2750	0.350852	0.137052
BmChr26	ScWp86a_42_HRSCAF_61	24738224	3999	7988	0.161653	0.322901
BmChr27	ScWp86a_257_HRSCAF_395	20065449	8760	949	0.436571	0.0472952
BmChr25	ScWp86a_166_HRSCAF_234	11894873	5709	40	0.479955	0.00336279
BmChr7	ScWp86a_178_HRSCAF_255	22098622	3339	7341	0.151095	0.332193
BmChr18	ScWp86a_162_HRSCAF_230	21114400	9713	449	0.460018	0.0212651
BmChr4	ScWp86a_1_HRSCAF_1	20909093	5927	4136	0.283465	0.197809
BmChr2	ScWp86a_42_HRSCAF_61	24738224	11064	792	0.447243	0.0320152
BmChr22	ScWp86a_257_HRSCAF_395	20065449	3485	6115	0.173682	0.304753
BmChr16	ScWp86a_257_HRSCAF_395	20065449	2375	7214	0.118363	0.359523
BmChr22	ScWp86a_31_HRSCAF_41	22933977	2944	8005	0.128368	0.349045
BmChr27	ScWp86a_42_HRSCAF_61	24738224	2855	8951	0.115408	0.361829
BmChr28	ScWp86a_31_HRSCAF_41	22933977	9035	1863	0.393957	0.0812332
BmChr18	ScWp86a_207_HRSCAF_299	20353207	8919	679	0.438211	0.0333608
BmChr9	ScWp86a_136_HRSCAF_194	22136964	2995	7427	0.135294	0.335502
BmChr18	ScWp86a_81_HRSCAF_111	9224630	560	3777	0.060707	0.409447
BmChr18	ScWp86a_119_HRSCAF_165	26040716	8826	3409	0.338931	0.13091
BmChr3	ScWp86a_137_HRSCAF_195	9587504	2732	1763	0.284954	0.183885
BmChr3	ScWp86a_1_HRSCAF_1	20909093	3748	5983	0.179252	0.286143
BmChr21	ScWp86a_178_HRSCAF_255	22098622	9177	1063	0.415275	0.0481025
BmChr13	ScWp86a_289_HRSCAF_430	14304875	5832	781	0.407693	0.0545968
BmChr28	ScWp86a_68_HRSCAF_94	24145169	912	10247	0.0377715	0.424391
BmChr28	ScWp86a_95_HRSCAF_134	17182831	6547	1373	0.38102	0.0799053
BmChr22	ScWp86a_378_HRSCAF_523	16497537	3004	4510	0.182088	0.273374
BmChr19	ScWp86a_162_HRSCAF_230	21114400	8593	1012	0.406973	0.0479294
BmChr1	ScWp86a_7_HRSCAF_7	19247757	3818	4937	0.198361	0.256497
BmChr10	ScWp86a_62_HRSCAF_86	26014704	2489	9277	0.0956767	0.356606
BmChr27	ScWp86a_207_HRSCAF_299	20353207	6680	2421	0.328204	0.118949
BmChr16	ScWp86a_137_HRSCAF_195	9587504	2400	1861	0.250326	0.194107
BmChr19	ScWp86a_1_HRSCAF_1	20909093	778	8464	0.0372087	0.4048
BmChr2	ScWp86a_55_HRSCAF_78	18679767	5607	2640	0.300164	0.141329
BmChr25	ScWp86a_62_HRSCAF_86	26014704	8774	2620	0.337271	0.100712
BmChr15	ScWp86a_137_HRSCAF_195	9587504	2910	1285	0.30352	0.134029
BmChr25	ScWp86a_95_HRSCAF_134	17182831	425	7089	0.024734	0.412563
BmChr8	ScWp86a_7_HRSCAF_7	19247757	3858	4526	0.200439	0.235144
BmChr17	ScWp86a_95_HRSCAF_134	17182831	1194	6264	0.069488	0.36455
BmChr3	ScWp86a_7_HRSCAF_7	19247757	4812	3501	0.250003	0.181891
BmChr28	ScWp86a_137_HRSCAF_195	9587504	3450	665	0.359843	0.0693611
BmChr4	ScWp86a_119_HRSCAF_165	26040716	4926	6220	0.189165	0.238857
BmChr10	ScWp86a_162_HRSCAF_230	21114400	1793	7240	0.0849183	0.342894
BmChr3	ScWp86a_55_HRSCAF_78	18679767	421	7555	0.0225378	0.404448
BmChr21	ScWp86a_7_HRSCAF_7	19247757	1935	6205	0.100531	0.322375
BmChr10	ScWp86a_7_HRSCAF_7	19247757	1198	6940	0.062241	0.360561
BmChr23	ScWp86a_289_HRSCAF_430	14304875	1827	4101	0.127719	0.286685
BmChr5	ScWp86a_157_HRSCAF_223	33800776	3878	10121	0.114731	0.299431
BmChr22	ScWp86a_95_HRSCAF_134	17182831	6728	387	0.391554	0.0225225
BmChr28	ScWp86a_289_HRSCAF_430	14304875	1912	4010	0.133661	0.280324
BmChr20	ScWp86a_42_HRSCAF_61	24738224	5484	4727	0.221681	0.191081
BmChr21	ScWp86a_257_HRSCAF_395	20065449	4691	3581	0.233785	0.178466
BmChr25	ScWp86a_289_HRSCAF_430	14304875	2958	2928	0.206783	0.204685
BmChr10	ScWp86a_166_HRSCAF_234	11894873	813	4080	0.0683488	0.343005
BmChr12	ScWp86a_7_HRSCAF_7	19247757	6833	1051	0.355002	0.0546038
BmChr27	ScWp86a_62_HRSCAF_86	26014704	1613	8978	0.0620034	0.345113
BmChr21	ScWp86a_157_HRSCAF_223	33800776	9548	4126	0.282479	0.122068
BmChr19	ScWp86a_157_HRSCAF_223	33800776	4169	9357	0.12334	0.276828
BmChr18	ScWp86a_140_HRSCAF_198	15210209	2659	3421	0.174817	0.224915
BmChr6	ScWp86a_119_HRSCAF_165	26040716	4748	5651	0.18233	0.217006
BmChr26	ScWp86a_119_HRSCAF_165	26040716	4979	5351	0.191201	0.205486
BmChr26	ScWp86a_166_HRSCAF_234	11894873	4132	571	0.347377	0.0480039
BmChr28	ScWp86a_378_HRSCAF_523	16497537	2853	3661	0.172935	0.221912
BmChr2	ScWp86a_119_HRSCAF_165	26040716	9466	752	0.363508	0.0288779
BmChr17	ScWp86a_62_HRSCAF_86	26014704	3475	6672	0.133578	0.25647
BmChr28	ScWp86a_136_HRSCAF_194	22136964	3294	5304	0.148801	0.239599
BmChr19	ScWp86a_178_HRSCAF_255	22098622	4943	3633	0.223679	0.164399
BmChr26	ScWp86a_178_HRSCAF_255	22098622	426	8132	0.0192772	0.367987
BmChr19	ScWp86a_166_HRSCAF_234	11894873	2355	2213	0.197984	0.186047
BmChr10	ScWp86a_257_HRSCAF_395	20065449	7152	535	0.356434	0.0266627
BmChr9	ScWp86a_81_HRSCAF_111	9224630	2606	910	0.282505	0.0986489
BmChr25	ScWp86a_140_HRSCAF_198	15210209	4202	1579	0.276262	0.103812
BmChr10	ScWp86a_55_HRSCAF_78	18679767	3184	3895	0.170452	0.208514
BmChr17	ScWp86a_136_HRSCAF_194	22136964	2248	6125	0.10155	0.276687
BmChr4	ScWp86a_55_HRSCAF_78	18679767	4664	2316	0.249682	0.123984
BmChr15	ScWp86a_95_HRSCAF_134	17182831	3672	2700	0.213702	0.157134
BmChr25	ScWp86a_210_HRSCAF_302	24352497	1530	7497	0.0628272	0.307853
BmChr25	ScWp86a_157_HRSCAF_223	33800776	7684	4737	0.227332	0.140145
BmChr10	ScWp86a_159_HRSCAF_226	24553818	2682	6325	0.109229	0.257597
BmChr9	ScWp86a_140_HRSCAF_198	15210209	3261	2304	0.214395	0.151477
BmChr7	ScWp86a_232_HRSCAF_355	24188505	7843	1004	0.324245	0.0415073
BmChr28	ScWp86a_111_HRSCAF_155	20079434	4265	3057	0.212406	0.152245
BmChr10	ScWp86a_207_HRSCAF_299	20353207	5587	1832	0.274502	0.0900104
BmChr21	ScWp86a_214_HRSCAF_310	21873547	2896	4978	0.132397	0.227581
BmChr21	ScWp86a_136_HRSCAF_194	22136964	1272	6584	0.0574605	0.297421
BmChr18	ScWp86a_214_HRSCAF_310	21873547	587	7160	0.0268361	0.327336
BmChr27	ScWp86a_214_HRSCAF_310	21873547	6783	917	0.310101	0.0419228
BmChr2	ScWp86a_195_HRSCAF_280	37218282	4774	8277	0.12827	0.222391
BmChr8	ScWp86a_257_HRSCAF_395	20065449	2137	4889	0.106501	0.243653
BmChr1	ScWp86a_257_HRSCAF_395	20065449	3074	3929	0.153199	0.195809
BmChr8	ScWp86a_62_HRSCAF_86	26014704	2889	6107	0.111053	0.234752
BmChr9	ScWp86a_42_HRSCAF_61	24738224	7823	708	0.316231	0.0286197
BmChr5	ScWp86a_137_HRSCAF_195	9587504	2959	336	0.308631	0.0350456
BmChr3	ScWp86a_42_HRSCAF_61	24738224	5227	3265	0.211292	0.131982
BmChr6	ScWp86a_257_HRSCAF_395	20065449	2552	4319	0.127184	0.215246
BmChr28	ScWp86a_195_HRSCAF_280	37218282	6207	6528	0.166773	0.175398
BmChr20	ScWp86a_68_HRSCAF_94	24145169	3045	5195	0.126112	0.215157
BmChr7	ScWp86a_210_HRSCAF_302	24352497	6487	1803	0.266379	0.0740376
BmChr25	ScWp86a_21_HRSCAF_27	25450663	858	7801	0.0337123	0.306515
BmChr28	ScWp86a_182_HRSCAF_262	26852441	5203	3892	0.193763	0.14494
BmChr2	ScWp86a_166_HRSCAF_234	11894873	756	3250	0.0635568	0.273227
BmChr8	ScWp86a_1_HRSCAF_1	20909093	676	6316	0.0323304	0.30207
BmChr20	ScWp86a_55_HRSCAF_78	18679767	1293	4939	0.0692193	0.264404
BmChr7	ScWp86a_214_HRSCAF_310	21873547	1936	5293	0.0885087	0.241982
BmChr19	ScWp86a_31_HRSCAF_41	22933977	2320	5159	0.10116	0.22495
BmChr2	ScWp86a_182_HRSCAF_262	26852441	4291	4399	0.159799	0.163821
BmChr20	ScWp86a_214_HRSCAF_310	21873547	3077	3995	0.140672	0.182641
BmChr3	ScWp86a_214_HRSCAF_310	21873547	5560	1510	0.254188	0.0690332
BmChr2	ScWp86a_95_HRSCAF_134	17182831	437	5093	0.0254324	0.296401
BmChr7	ScWp86a_257_HRSCAF_395	20065449	995	5411	0.0495877	0.269668
BmChr2	ScWp86a_178_HRSCAF_255	22098622	901	6124	0.0407718	0.277121
BmChr19	ScWp86a_257_HRSCAF_395	20065449	2462	3900	0.122698	0.194364
BmChr7	ScWp86a_31_HRSCAF_41	22933977	3328	3739	0.145112	0.163033
BmChr4	ScWp86a_136_HRSCAF_194	22136964	3353	3458	0.151466	0.156209
BmChr13	ScWp86a_162_HRSCAF_230	21114400	5211	1252	0.246798	0.059296
BmChr8	ScWp86a_166_HRSCAF_234	11894873	2844	788	0.239095	0.066247
BmChr16	ScWp86a_81_HRSCAF_111	9224630	2047	762	0.221906	0.0826049
BmChr22	ScWp86a_182_HRSCAF_262	26852441	5825	2333	0.216926	0.0868822
BmChr3	ScWp86a_232_HRSCAF_355	24188505	5083	2231	0.210141	0.0922339
BmChr28	ScWp86a_1_HRSCAF_1	20909093	4385	1899	0.209717	0.0908217
BmChr25	ScWp86a_55_HRSCAF_78	18679767	1863	3705	0.0997336	0.198343
BmChr27	ScWp86a_55_HRSCAF_78	18679767	5294	272	0.283408	0.0145612
BmChr12	ScWp86a_95_HRSCAF_134	17182831	3441	1665	0.200258	0.096899
BmChr3	ScWp86a_159_HRSCAF_226	24553818	6742	535	0.274581	0.0217889
BmChr26	ScWp86a_55_HRSCAF_78	18679767	5148	385	0.275592	0.0206105
BmChr28	ScWp86a_159_HRSCAF_226	24553818	4679	2563	0.190561	0.104383
BmChr8	ScWp86a_68_HRSCAF_94	24145169	5012	2056	0.207578	0.0851516
BmChr28	ScWp86a_162_HRSCAF_230	21114400	1196	4949	0.0566438	0.23439
BmChr10	ScWp86a_31_HRSCAF_41	22933977	1472	5175	0.0641842	0.225648
BmChr10	ScWp86a_21_HRSCAF_27	25450663	6514	830	0.255946	0.0326121
BmChr3	ScWp86a_95_HRSCAF_134	17182831	4083	838	0.237621	0.0487696
BmChr9	ScWp86a_257_HRSCAF_395	20065449	2693	2980	0.134211	0.148514
BmChr2	ScWp86a_21_HRSCAF_27	25450663	2966	4215	0.116539	0.165615
BmChr22	ScWp86a_55_HRSCAF_78	18679767	3740	1525	0.200217	0.0816391
BmChr3	ScWp86a_166_HRSCAF_234	11894873	374	2971	0.0314421	0.249771
BmChr1	ScWp86a_136_HRSCAF_194	22136964	3428	2759	0.154854	0.124633
BmChr28	ScWp86a_214_HRSCAF_310	21873547	4682	1407	0.214049	0.0643243
BmChr20	ScWp86a_62_HRSCAF_86	26014704	3433	3726	0.131964	0.143227
BmChr10	ScWp86a_289_HRSCAF_430	14304875	1321	2608	0.0923461	0.182315
BmChr28	ScWp86a_207_HRSCAF_299	20353207	1303	4275	0.0640194	0.210041
BmChr22	ScWp86a_214_HRSCAF_310	21873547	2211	3756	0.101081	0.171714
BmChr25	ScWp86a_207_HRSCAF_299	20353207	876	4666	0.0430399	0.229251
BmChr9	ScWp86a_62_HRSCAF_86	26014704	1850	5143	0.0711136	0.197696
BmChr3	ScWp86a_62_HRSCAF_86	26014704	4112	2870	0.158064	0.110322
BmChr20	ScWp86a_1_HRSCAF_1	20909093	3257	2300	0.15577	0.11
BmChr22	ScWp86a_137_HRSCAF_195	9587504	1253	1280	0.130691	0.133507
BmChr1	ScWp86a_232_HRSCAF_355	24188505	2444	3943	0.10104	0.163011
BmChr2	ScWp86a_210_HRSCAF_302	24352497	5690	737	0.233652	0.0302638
BmChr7	ScWp86a_62_HRSCAF_86	26014704	3784	2898	0.145456	0.111399
BmChr12	ScWp86a_1_HRSCAF_1	20909093	2790	2548	0.133435	0.121861
BmChr12	ScWp86a_207_HRSCAF_299	20353207	1466	3717	0.072028	0.182625
BmChr28	ScWp86a_55_HRSCAF_78	18679767	4435	317	0.237423	0.0169702
BmChr19	ScWp86a_119_HRSCAF_165	26040716	4866	1753	0.186861	0.0673177
BmChr28	ScWp86a_257_HRSCAF_395	20065449	4151	919	0.206873	0.0458001
BmChr25	ScWp86a_137_HRSCAF_195	9587504	1589	816	0.165737	0.0851108
BmChr9	ScWp86a_289_HRSCAF_430	14304875	3179	381	0.222232	0.0266343
BmChr25	ScWp86a_214_HRSCAF_310	21873547	4771	638	0.218117	0.0291677
BmChr28	ScWp86a_119_HRSCAF_165	26040716	3546	2859	0.136171	0.10979
BmChr9	ScWp86a_210_HRSCAF_302	24352497	793	4983	0.0325634	0.20462
BmChr7	ScWp86a_159_HRSCAF_226	24553818	2771	2925	0.112854	0.119126
BmChr27	ScWp86a_178_HRSCAF_255	22098622	644	4445	0.0291421	0.201144
BmChr10	ScWp86a_140_HRSCAF_198	15210209	2985	456	0.19625	0.0299799
BmChr9	ScWp86a_159_HRSCAF_226	24553818	3648	1861	0.148572	0.0757927
BmChr26	ScWp86a_140_HRSCAF_198	15210209	436	2916	0.028665	0.191713
BmChr27	ScWp86a_68_HRSCAF_94	24145169	1145	4067	0.0474215	0.168439
BmChr22	ScWp86a_62_HRSCAF_86	26014704	3620	1961	0.139152	0.0753804
BmChr10	ScWp86a_137_HRSCAF_195	9587504	617	1426	0.0643546	0.148735
BmChr2	ScWp86a_257_HRSCAF_395	20065449	2965	1306	0.147766	0.065087
BmChr4	ScWp86a_166_HRSCAF_234	11894873	668	1841	0.0561586	0.154773
BmChr28	ScWp86a_21_HRSCAF_27	25450663	3927	1438	0.154299	0.0565015
BmChr22	ScWp86a_68_HRSCAF_94	24145169	2195	2858	0.0909085	0.118367
BmChr8	ScWp86a_289_HRSCAF_430	14304875	1393	1600	0.0973794	0.11185
BmChr28	ScWp86a_157_HRSCAF_223	33800776	1582	5477	0.0468037	0.162038
BmChr27	ScWp86a_210_HRSCAF_302	24352497	3887	1116	0.159614	0.0458269
BmChr7	ScWp86a_1_HRSCAF_1	20909093	2501	1723	0.119613	0.0824043
BmChr9	ScWp86a_31_HRSCAF_41	22933977	3828	770	0.166914	0.0335746
BmChr8	ScWp86a_136_HRSCAF_194	22136964	2595	1838	0.117225	0.0830285
BmChr27	ScWp86a_137_HRSCAF_195	9587504	544	1372	0.0567405	0.143103
BmChr2	ScWp86a_162_HRSCAF_230	21114400	434	3674	0.0205547	0.174004
BmChr22	ScWp86a_210_HRSCAF_302	24352497	3089	1588	0.126845	0.0652089
BmChr12	ScWp86a_42_HRSCAF_61	24738224	3420	1271	0.138248	0.051378
BmChr9	ScWp86a_21_HRSCAF_27	25450663	3043	1671	0.119565	0.0656564
BmChr6	ScWp86a_68_HRSCAF_94	24145169	3124	1284	0.129384	0.0531783
BmChr9	ScWp86a_95_HRSCAF_134	17182831	305	2819	0.0177503	0.164059
BmChr5	ScWp86a_166_HRSCAF_234	11894873	776	1301	0.0652382	0.109375
BmChr5	ScWp86a_81_HRSCAF_111	9224630	1207	402	0.130845	0.043579
BmChr2	ScWp86a_1_HRSCAF_1	20909093	337	3264	0.0161174	0.156104
BmChr26	ScWp86a_7_HRSCAF_7	19247757	862	2360	0.0447844	0.122612
BmChr2	ScWp86a_289_HRSCAF_430	14304875	1590	727	0.111151	0.0508218
BmChr27	ScWp86a_136_HRSCAF_194	22136964	878	2525	0.0396622	0.114063
BmChr2	ScWp86a_214_HRSCAF_310	21873547	1582	1766	0.0723248	0.0807368
BmChr26	ScWp86a_68_HRSCAF_94	24145169	1732	1915	0.0717328	0.0793119
BmChr9	ScWp86a_214_HRSCAF_310	21873547	889	2326	0.0406427	0.106338
BmChr8	ScWp86a_55_HRSCAF_78	18679767	1300	1426	0.069594	0.0763393
BmChr18	ScWp86a_289_HRSCAF_430	14304875	704	1351	0.049214	0.0944433
BmChr28	ScWp86a_178_HRSCAF_255	22098622	1941	1213	0.0878335	0.0548903
BmChr27	ScWp86a_31_HRSCAF_41	22933977	2367	857	0.103209	0.0373681
BmChr7	ScWp86a_289_HRSCAF_430	14304875	674	1335	0.0471168	0.0933248
BmChr13	ScWp86a_1_HRSCAF_1	20909093	1455	1334	0.0695869	0.0638
BmChr23	ScWp86a_55_HRSCAF_78	18679767	1308	1045	0.0700223	0.0559429
BmChr28	ScWp86a_7_HRSCAF_7	19247757	1740	650	0.0904001	0.0337702
BmChr19	ScWp86a_95_HRSCAF_134	17182831	675	1410	0.0392834	0.0820587
BmChr7	ScWp86a_136_HRSCAF_194	22136964	1499	1024	0.0677148	0.0462575
BmChr10	ScWp86a_214_HRSCAF_310	21873547	911	1295	0.0416485	0.0592039
BmChr7	ScWp86a_140_HRSCAF_198	15210209	666	850	0.0437864	0.0558835
BmChr2	ScWp86a_136_HRSCAF_194	22136964	440	1706	0.0198763	0.0770657
BmChr26	ScWp86a_137_HRSCAF_195	9587504	418	497	0.0435984	0.0518383
BmChr28	ScWp86a_62_HRSCAF_86	26014704	1258	1222	0.0483573	0.0469734
BmChr3	ScWp86a_289_HRSCAF_430	14304875	792	513	0.0553657	0.0358619
BmChr2	ScWp86a_140_HRSCAF_198	15210209	940	347	0.0618006	0.0228136
BmChr22	ScWp86a_81_HRSCAF_111	9224630	520	239	0.0563708	0.0259089
BmChr27	ScWp86a_21_HRSCAF_27	25450663	564	1497	0.0221605	0.0588197
BmChr26	ScWp86a_136_HRSCAF_194	22136964	1289	447	0.0582284	0.0201925
BmChr9	ScWp86a_207_HRSCAF_299	20353207	1067	462	0.0524242	0.0226991
BmChr22	ScWp86a_166_HRSCAF_234	11894873	412	332	0.0346368	0.0279112
